# Supplementary material for: Seasonal Patterns in Human A (H5N1) Virus Infection: Analysis of Global Cases
Source: PLoS One. 2014 Sep 12;9(9):e106171. doi: 10.1371/journal.pone.0106171 (PMC4162536; doi:10.1371/journal.pone.0106171)
Supplement: Map S1 — Interactive visualization of spatiotemporal case occurrence and local weather. Data presented in circles are temperatures (degrees F) and percent humidity. Blue dots represent case occurrences. Weather data provided by Wunderground.com. (ZIP) [file pone.0106171.s003.zip › Map S1/Egypt_edge.js]

(function($,Edge,compId){var _=null,y=true,n=false,x1='4.0.0',c='color',x18='rgba(0,0,0,0)',e10='${_scrubber2}',g='image',x4='rgba(192,192,192,0.00)',x12='Indonesiafwfw',x21='0%',x14='76800',x13='0',a='Base State',x26='68800',x9='hidden',m='rect',s='style',i='none',x3='rgba(192,192,192,1)',x11='rgba(192,192,192,1.00)',x29='egyptfw',p='px',o='opacity',lf='left',x2='4.0.0.359',e30='${_Untitled}',x22='rect(@@0@@px @@1@@px @@2@@px @@3@@px)',x25='@@0@@px @@1@@%',e23='${symbolSelector}',e24='${_Indonesiafwfw}',cl='clip',bp='background-position',x20='0px',bg='background-color',x16='auto',x17='rect(0px 800px 500px 0px)',x27='Untitled',h='height',e6='${_bar2}',w='width',tp='top',x15='500',ql='linear',ov='overflow',e8='${_Stage}',dt='Default Timeline',x5='stage',x7='rgba(255,255,255,1)';var im='images/';var g28='Untitled.png',g19='Indonesiafwfw.png';var fonts={};var P=Edge.P,T=Edge.T,A=Edge.A;var opts={'gAudioPreloadPreference':'auto','gVideoPreloadPreference':'auto'};var resources=[];var symbols={"stage":{v:x1,mv:x1,b:x2,bS:a,stf:i,cg:i,iS:a,gpu:n,rI:n,cn:{dom:[{id:'engine_anim2',t:m,r:['0','0','auto','auto','auto','auto']},{id:'bar2',t:m,r:['64px','429px','667px','2px','auto','auto'],f:[x3],s:[0,"rgb(0, 0, 0)",i]},{id:'scrubber2',t:'ellipse',r:['64px','411px','38px','40px','auto','auto'],br:["50%","50%","50%","50%"],o:0,f:[x4],s:[0,"rgb(0, 0, 0)",i]}],sI:[{id:'engine_anim2',sN:'egyptfw'}]},s:{},tl:{"Default Timeline":{fS:a,tS:"",d:6020,a:y,tt:[]}}},"Indonesiafwfw":{v:x1,mv:x1,b:x2,bS:a,stf:i,cg:i,iS:a,gpu:n,rI:n,cn:{dom:[{t:g,id:x12,r:[x13,x13,x14,x15,x16,x16],cl:[x17],f:[x18,im+g19,x20,x21]}],sI:[]},s:{},tl:{"Default Timeline":{fS:a,tS:"",d:6720,a:n,tt:[]}}},"egyptfw":{v:x1,mv:x1,b:x2,bS:a,stf:i,cg:i,iS:a,gpu:n,rI:n,cn:{dom:[{r:[x13,x13,x26,x15,x16,x16],id:x27,t:g,cl:[x17],f:[x18,im+g28,x20,x21]}],sI:[]},s:{},tl:{"Default Timeline":{fS:a,tS:"",d:6020,a:n,tt:[]}}}};var S1=symbols[x5];var tl0=S1.tl[dt].tt,st1=S1.s[a]={},A1=A(_,tl0,st1);A1.A(e6).P(tp,429).P(h,2).P(o,0,_,_,"").P(lf,64,_,_,p).P(w,667);A1.A(e8).P(bg,x7,c).P(w,800).P(h,500).P(ov,x9);A1.A(e10).P(tp,411).P(bg,x11,c).P(h,40).P(o,0,_,_,"").P(lf,64,_,_,p).P(w,38);var S2=symbols[x12];var tl1=S2.tl[dt].tt,st2=S2.s[a]={},A2=A(_,tl1,st2);A2.A(e23).P(h,500).P(w,800);A2.A(e24).P(cl,[0,800,500,0],_,x22).P(bp,[0,0],_,x25).T(0.07,[-800,0]).T(0.14,[-1600,0]).T(0.21,[-2400,0]).T(0.28,[-3200,0]).T(0.35,[-4000,0]).T(0.42,[-4800,0]).T(0.49,[-5600,0]).T(0.56,[-6400,0]).T(0.63,[-7200,0]).T(0.7,[-8000,0]).T(0.77,[-8800,0]).T(0.84,[-9600,0]).T(0.91,[-10400,0]).T(0.98,[-11200,0]).T(1.05,[-12000,0]).T(1.12,[-12800,0]).T(1.19,[-13600,0]).T(1.26,[-14400,0]).T(1.33,[-15200,0]).T(1.4,[-16000,0]).T(1.47,[-16800,0]).T(1.54,[-17600,0]).T(1.61,[-18400,0]).T(1.68,[-19200,0]).T(1.75,[-20000,0]).T(1.82,[-20800,0]).T(1.89,[-21600,0]).T(1.96,[-22400,0]).T(2.03,[-23200,0]).T(2.1,[-24000,0]).T(2.17,[-24800,0]).T(2.24,[-25600,0]).T(2.31,[-26400,0]).T(2.38,[-27200,0]).T(2.45,[-28000,0]).T(2.52,[-28800,0]).T(2.59,[-29600,0]).T(2.66,[-30400,0]).T(2.73,[-31200,0]).T(2.8,[-32000,0]).T(2.87,[-32800,0]).T(2.94,[-33600,0]).T(3.01,[-34400,0]).T(3.08,[-35200,0]).T(3.15,[-36000,0]).T(3.22,[-36800,0]).T(3.29,[-37600,0]).T(3.36,[-38400,0]).T(3.43,[-39200,0]).T(3.5,[-40000,0]).T(3.57,[-40800,0]).T(3.64,[-41600,0]).T(3.71,[-42400,0]).T(3.78,[-43200,0]).T(3.85,[-44000,0]).T(3.92,[-44800,0]).T(3.99,[-45600,0]).T(4.06,[-46400,0]).T(4.13,[-47200,0]).T(4.2,[-48000,0]).T(4.27,[-48800,0]).T(4.34,[-49600,0]).T(4.41,[-50400,0]).T(4.48,[-51200,0]).T(4.55,[-52000,0]).T(4.62,[-52800,0]).T(4.69,[-53600,0]).T(4.76,[-54400,0]).T(4.83,[-55200,0]).T(4.9,[-56000,0]).T(4.97,[-56800,0]).T(5.04,[-57600,0]).T(5.11,[-58400,0]).T(5.18,[-59200,0]).T(5.25,[-60000,0]).T(5.32,[-60800,0]).T(5.39,[-61600,0]).T(5.46,[-62400,0]).T(5.53,[-63200,0]).T(5.6,[-64000,0]).T(5.67,[-64800,0]).T(5.74,[-65600,0]).T(5.81,[-66400,0]).T(5.88,[-67200,0]).T(5.95,[-68000,0]).T(6.02,[-68800,0]).T(6.09,[-69600,0]).T(6.16,[-70400,0]).T(6.23,[-71200,0]).T(6.3,[-72000,0]).T(6.37,[-72800,0]).T(6.44,[-73600,0]).T(6.51,[-74400,0]).T(6.58,[-75200,0]).T(6.65,[-76000,0]);var S3=symbols[x29];var tl2=S3.tl[dt].tt,st3=S3.s[a]={},A3=A(_,tl2,st3);A3.A(e23).P(h,500).P(w,800);A3.A(e30).P(cl,[0,800,500,0],_,x22).P(bp,[0,0],_,x25).T(0.07,[-800,0]).T(0.14,[-1600,0]).T(0.21,[-2400,0]).T(0.28,[-3200,0]).T(0.35,[-4000,0]).T(0.42,[-4800,0]).T(0.49,[-5600,0]).T(0.56,[-6400,0]).T(0.63,[-7200,0]).T(0.7,[-8000,0]).T(0.77,[-8800,0]).T(0.84,[-9600,0]).T(0.91,[-10400,0]).T(0.98,[-11200,0]).T(1.05,[-12000,0]).T(1.12,[-12800,0]).T(1.19,[-13600,0]).T(1.26,[-14400,0]).T(1.33,[-15200,0]).T(1.4,[-16000,0]).T(1.47,[-16800,0]).T(1.54,[-17600,0]).T(1.61,[-18400,0]).T(1.68,[-19200,0]).T(1.75,[-20000,0]).T(1.82,[-20800,0]).T(1.89,[-21600,0]).T(1.96,[-22400,0]).T(2.03,[-23200,0]).T(2.1,[-24000,0]).T(2.17,[-24800,0]).T(2.24,[-25600,0]).T(2.31,[-26400,0]).T(2.38,[-27200,0]).T(2.45,[-28000,0]).T(2.52,[-28800,0]).T(2.59,[-29600,0]).T(2.66,[-30400,0]).T(2.73,[-31200,0]).T(2.8,[-32000,0]).T(2.87,[-32800,0]).T(2.94,[-33600,0]).T(3.01,[-34400,0]).T(3.08,[-35200,0]).T(3.15,[-36000,0]).T(3.22,[-36800,0]).T(3.29,[-37600,0]).T(3.36,[-38400,0]).T(3.43,[-39200,0]).T(3.5,[-40000,0]).T(3.57,[-40800,0]).T(3.64,[-41600,0]).T(3.71,[-42400,0]).T(3.78,[-43200,0]).T(3.85,[-44000,0]).T(3.92,[-44800,0]).T(3.99,[-45600,0]).T(4.06,[-46400,0]).T(4.13,[-47200,0]).T(4.2,[-48000,0]).T(4.27,[-48800,0]).T(4.34,[-49600,0]).T(4.41,[-50400,0]).T(4.48,[-51200,0]).T(4.55,[-52000,0]).T(4.62,[-52800,0]).T(4.69,[-53600,0]).T(4.76,[-54400,0]).T(4.83,[-55200,0]).T(4.9,[-56000,0]).T(4.97,[-56800,0]).T(5.04,[-57600,0]).T(5.11,[-58400,0]).T(5.18,[-59200,0]).T(5.25,[-60000,0]).T(5.32,[-60800,0]).T(5.39,[-61600,0]).T(5.46,[-62400,0]).T(5.53,[-63200,0]).T(5.6,[-64000,0]).T(5.67,[-64800,0]).T(5.74,[-65600,0]).T(5.81,[-66400,0]).T(5.88,[-67200,0]).T(5.95,[-68000,0]);Edge.registerCompositionDefn(compId,symbols,fonts,resources,opts);$(window).ready(function(){Edge.launchComposition(compId);});})(jQuery,AdobeEdge,"EDGE-116834460");
