# Supplementary material for: Seasonal Patterns in Human A (H5N1) Virus Infection: Analysis of Global Cases
Source: PLoS One. 2014 Sep 12;9(9):e106171. doi: 10.1371/journal.pone.0106171 (PMC4162536; doi:10.1371/journal.pone.0106171)
Supplement: Map S1 — Interactive visualization of spatiotemporal case occurrence and local weather. Data presented in circles are temperatures (degrees F) and percent humidity. Blue dots represent case occurrences. Weather data provided by Wunderground.com. (ZIP) [file pone.0106171.s003.zip › Map S1/Indonesia_edge.js]

(function($,Edge,compId){var _=null,y=true,n=false,x1='4.0.0',c='color',e9='${_scrubber}',g='image',x4='rgba(192,192,192,0.00)',x16='Indonesiafwfw',x21='0%',x13='76800',x12='0',a='Base State',x8='hidden',m='rect',dt='Default Timeline',i='none',e11='${_bar}',p='px',o='opacity',lf='left',x10='rgba(192,192,192,1.00)',x20='0px',x25='@@0@@px @@1@@%',e24='${_Indonesiafwfw}',e23='${symbolSelector}',cl='clip',x22='rect(@@0@@px @@1@@px @@2@@px @@3@@px)',bp='background-position',bg='background-color',x18='rgba(0,0,0,0)',x15='auto',x17='rect(0px 800px 500px 0px)',x3='rgba(192,192,192,1)',x2='4.0.0.359',s='style',x6='rgba(255,255,255,1)',tp='top',x14='500',ql='linear',ov='overflow',e7='${_Stage}',w='width',x5='stage',h='height';var im='images/';var g19='Indonesiafwfw.png';var fonts={};var P=Edge.P,T=Edge.T,A=Edge.A;var opts={'gAudioPreloadPreference':'auto','gVideoPreloadPreference':'auto'};var resources=[];var symbols={"stage":{v:x1,mv:x1,b:x2,bS:a,stf:i,cg:i,iS:a,gpu:n,rI:n,cn:{dom:[{id:'engine_anim',t:m,r:['0','0','auto','auto','auto','auto']},{id:'bar',t:m,r:['64px','420px','667px','2px','auto','auto'],o:0,f:[x3],s:[0,"rgb(0, 0, 0)",i]},{id:'scrubber',t:'ellipse',r:['64px','402px','38px','40px','auto','auto'],br:["50%","50%","50%","50%"],o:0,f:[x4],s:[0,"rgb(0, 0, 0)",i]}],sI:[{id:'engine_anim',sN:'Indonesiafwfw',a:{}}]},s:{},tl:{"Default Timeline":{fS:a,tS:"",d:6720,a:y,tt:[]}}},"Indonesiafwfw":{v:x1,mv:x1,b:x2,bS:a,stf:i,cg:i,iS:a,gpu:n,rI:n,cn:{dom:[{r:[x12,x12,x13,x14,x15,x15],id:x16,t:g,cl:[x17],f:[x18,im+g19,x20,x21]}],sI:[]},s:{},tl:{"Default Timeline":{fS:a,tS:"",d:6720,a:n,tt:[]}}}};var S1=symbols[x5];var tl0=S1.tl[dt].tt,st1=S1.s[a]={},A1=A(_,tl0,st1);A1.A(e7).P(bg,x6,c).P(ov,x8).P(h,500).P(w,800);A1.A(e9).P(tp,402).P(bg,x10,c).P(h,40).P(o,0,_,_,"").P(lf,64,_,_,p).P(w,38);A1.A(e11).P(tp,420).P(h,2).P(o,0,_,_,"").P(lf,64,_,_,p).P(w,667);var S2=symbols[x16];var tl1=S2.tl[dt].tt,st2=S2.s[a]={},A2=A(_,tl1,st2);A2.A(e23).P(h,500).P(w,800);A2.A(e24).P(cl,[0,800,500,0],_,x22).P(bp,[0,0],_,x25).T(0.07,[-800,0]).T(0.14,[-1600,0]).T(0.21,[-2400,0]).T(0.28,[-3200,0]).T(0.35,[-4000,0]).T(0.42,[-4800,0]).T(0.49,[-5600,0]).T(0.56,[-6400,0]).T(0.63,[-7200,0]).T(0.7,[-8000,0]).T(0.77,[-8800,0]).T(0.84,[-9600,0]).T(0.91,[-10400,0]).T(0.98,[-11200,0]).T(1.05,[-12000,0]).T(1.12,[-12800,0]).T(1.19,[-13600,0]).T(1.26,[-14400,0]).T(1.33,[-15200,0]).T(1.4,[-16000,0]).T(1.47,[-16800,0]).T(1.54,[-17600,0]).T(1.61,[-18400,0]).T(1.68,[-19200,0]).T(1.75,[-20000,0]).T(1.82,[-20800,0]).T(1.89,[-21600,0]).T(1.96,[-22400,0]).T(2.03,[-23200,0]).T(2.1,[-24000,0]).T(2.17,[-24800,0]).T(2.24,[-25600,0]).T(2.31,[-26400,0]).T(2.38,[-27200,0]).T(2.45,[-28000,0]).T(2.52,[-28800,0]).T(2.59,[-29600,0]).T(2.66,[-30400,0]).T(2.73,[-31200,0]).T(2.8,[-32000,0]).T(2.87,[-32800,0]).T(2.94,[-33600,0]).T(3.01,[-34400,0]).T(3.08,[-35200,0]).T(3.15,[-36000,0]).T(3.22,[-36800,0]).T(3.29,[-37600,0]).T(3.36,[-38400,0]).T(3.43,[-39200,0]).T(3.5,[-40000,0]).T(3.57,[-40800,0]).T(3.64,[-41600,0]).T(3.71,[-42400,0]).T(3.78,[-43200,0]).T(3.85,[-44000,0]).T(3.92,[-44800,0]).T(3.99,[-45600,0]).T(4.06,[-46400,0]).T(4.13,[-47200,0]).T(4.2,[-48000,0]).T(4.27,[-48800,0]).T(4.34,[-49600,0]).T(4.41,[-50400,0]).T(4.48,[-51200,0]).T(4.55,[-52000,0]).T(4.62,[-52800,0]).T(4.69,[-53600,0]).T(4.76,[-54400,0]).T(4.83,[-55200,0]).T(4.9,[-56000,0]).T(4.97,[-56800,0]).T(5.04,[-57600,0]).T(5.11,[-58400,0]).T(5.18,[-59200,0]).T(5.25,[-60000,0]).T(5.32,[-60800,0]).T(5.39,[-61600,0]).T(5.46,[-62400,0]).T(5.53,[-63200,0]).T(5.6,[-64000,0]).T(5.67,[-64800,0]).T(5.74,[-65600,0]).T(5.81,[-66400,0]).T(5.88,[-67200,0]).T(5.95,[-68000,0]).T(6.02,[-68800,0]).T(6.09,[-69600,0]).T(6.16,[-70400,0]).T(6.23,[-71200,0]).T(6.3,[-72000,0]).T(6.37,[-72800,0]).T(6.44,[-73600,0]).T(6.51,[-74400,0]).T(6.58,[-75200,0]).T(6.65,[-76000,0]);Edge.registerCompositionDefn(compId,symbols,fonts,resources,opts);$(window).ready(function(){Edge.launchComposition(compId);});})(jQuery,AdobeEdge,"EDGE-116834460");
